# Supplementary material for: Molecular Level Characterisation of the Surface of Carbohydrate-Functionalised Mesoporous silica Nanoparticles (MSN) as a Potential Targeted Drug Delivery System via High Resolution Magic Angle Spinning (HR-MAS) NMR Spectroscopy
Source: Int J Mol Sci. 2022 May 25;23(11):5906. doi: 10.3390/ijms23115906 (PMC9180545; doi:10.3390/ijms23115906)
Supplement: Supplementary file 1 [file ijms-23-05906-s001.zip]

Archive with 1 entries (1 files):
- ijms-1719133-supplementary.pdf
